# Supplementary material for: Blood Transfusion Utilization in Patients with Severe Coronavirus Disease 2019 in the Republic of Korea: A Nationwide Population-Based Study
Source: J Clin Med. 2024 Dec 2;13(23):7327. doi: 10.3390/jcm13237327 (PMC11642700; doi:10.3390/jcm13237327)
Supplement: Supplementary file 1 [file jcm-13-07327-s001.zip]

Archive with 1 entries (1 files):
- jcm-3260798-supplementary.pdf
